# Supplementary material for: Biophysical Properties of Somatic Cancer Mutations in the S4 Transmembrane Segment of the Human Voltage-Gated Proton Channel hHV1
Source: Biomolecules. 2025 Jan 21;15(2):156. doi: 10.3390/biom15020156 (PMC11853527; doi:10.3390/biom15020156)
Supplement: Supplementary file 1 [file biomolecules-15-00156-s001.zip]

Archive with 1 entries (1 files):
- biomolecules-3379830-supplementary.pdf
